# Supplementary material for: Ozone Inhalation Provokes Glucocorticoid-Dependent and -Independent Effects on Inflammatory and Metabolic Pathways
Source: Toxicol Sci. 2016 Apr 1;152(1):17–28. doi: 10.1093/toxsci/kfw061 (PMC12077420; doi:10.1093/toxsci/kfw061)
Supplement: Supplementary Data [file toxsci_152_1_17_s1.zip]

Archive with 4 entries (4 files):
- toxsci-16-0081-File010.xlsx
- toxsci-16-0081-File007.pptx
- toxsci-16-0081-File008.pptx
- toxsci-16-0081-File009.doc
