# Supplementary material for: Ozone Inhalation Provokes Glucocorticoid-Dependent and -Independent Effects on Inflammatory and Metabolic Pathways
Source: Toxicol Sci. 2016 Apr 1;152(1):17–28. doi: 10.1093/toxsci/kfw061 (PMC12077420; doi:10.1093/toxsci/kfw061)
Supplement: Supplementary Data [file toxsci_152_1_17_s1.zip › toxsci-16-0081-File010.xlsx]

## Sheet: Lung - mRNA
	Two-Way ANOVA
	Endpoint	Significant effects	p	Holm-Sidak, p
1	GILZ	MET	<0.001	150 vs 50 mg/kg metyrapone within air, <0.001
				150 vs 0 mg/kg metyrapone within air, <0.001
				50 vs 0 mg/kg metyrapone within air, 0.140
				150 vs 50 mg/kg metyrapone within ozone, <0.001
				150 vs 0 mg/kg metyrapone within ozone, <0.001
				50 vs 0 mg/kg metyrapone within ozone, <0.001
		OZONE	0.051	air vs. ozone within 0 mg/kg MET, 0.010
				air vs. ozone within 50 mg/kg MET, 0.847
				air vs. ozone within 150 mg/kg MET, 0.564
2	HIF-3	MET x OZONE	<0.001	150 vs 50 mg/kg metyrapone within air, 0.009
				150 vs 0 mg/kg metyrapone within air, <0.001
				50 vs 0 mg/kg metyrapone within air, 0.070
				150 vs 50 mg/kg metyrapone within ozone, 0.011
				150 vs 0 mg/kg metyrapone within ozone, <0.001
				50 vs 0 mg/kg metyrapone within ozone, <0.001
				air vs. ozone within 0 mg/kg MET, <0.001
				air vs. ozone within 50 mg/kg MET, 0.834
				air vs. ozone within 150 mg/kg MET, 0.741
3	MT-1	MET	<0.001	150 vs 50 mg/kg metyrapone within air, <0.001
				150 vs 0 mg/kg metyrapone within air, <0.001
				50 vs 0 mg/kg metyrapone within air, 0.286
				150 vs 50 mg/kg metyrapone within ozone, <0.001
				150 vs 0 mg/kg metyrapone within ozone, <0.001
				50 vs 0 mg/kg metyrapone within ozone, 0.072
		OZONE	<0.001	air vs. ozone within 0 mg/kg MET, <0.001
				air vs. ozone within 50 mg/kg MET, <0.001
				air vs. ozone within 150 mg/kg MET, 0.016
4	IL-1β	MET	<0.001	150 vs 50 mg/kg metyrapone within air, 0.279
				150 vs 0 mg/kg metyrapone within air, <0.001
				50 vs 0 mg/kg metyrapone within air, <0.001
				150 vs 50 mg/kg metyrapone within ozone, 0.385
				150 vs 0 mg/kg metyrapone within ozone, <0.001
				50 vs 0 mg/kg metyrapone within ozone, <0.001
		OZONE	0.04	air vs. ozone within 0 mg/kg MET, 0.134
				air vs. ozone within 50 mg/kg MET, 0.881
				air vs. ozone within 150 mg/kg MET, 0.04
5	TNF	MET x OZONE	<0.001	150 vs 50 mg/kg metyrapone within air, <0.001
				150 vs 0 mg/kg metyrapone within air, <0.001
				50 vs 0 mg/kg metyrapone within air, 0.369
				150 vs 50 mg/kg metyrapone within ozone, 0.044
				150 vs 0 mg/kg metyrapone within ozone, <0.001
				50 vs 0 mg/kg metyrapone within ozone, <0.001
				air vs. ozone within 0 mg/kg MET, 0.863
				air vs. ozone within 50 mg/kg MET, <0.001
				air vs. ozone within 150 mg/kg MET, 0.911
6	CCL2	MET x OZONE	0.008	150 vs 50 mg/kg metyrapone within air, <0.001
				150 vs 0 mg/kg metyrapone within air, <0.001
				50 vs 0 mg/kg metyrapone within air, 0.005
				150 vs 50 mg/kg metyrapone within ozone, 0.004
				150 vs 0 mg/kg metyrapone within ozone, <0.001
				50 vs 0 mg/kg metyrapone within ozone, <0.001
				air vs. ozone within 0 mg/kg MET, 0.869
				air vs. ozone within 50 mg/kg MET, 0.002
				air vs. ozone within 150 mg/kg MET, 0.175
7	BNIP3	MET x OZONE	<0.001	150 vs 50 mg/kg metyrapone within air, 0.016
				150 vs 0 mg/kg metyrapone within air, <0.001
				50 vs 0 mg/kg metyrapone within air, 0.009
				150 vs 50 mg/kg metyrapone within ozone, 0.017
				150 vs 0 mg/kg metyrapone within ozone, <0.001
				50 vs 0 mg/kg metyrapone within ozone, <0.001
				air vs. ozone within 0 mg/kg MET, <0.001
				air vs. ozone within 50 mg/kg MET, 0.141
				air vs. ozone within 150 mg/kg MET, 0.134
8	SREBP-1	MET x OZONE	<0.001	150 vs 50 mg/kg metyrapone within air, 0.293
				150 vs 0 mg/kg metyrapone within air, 0.379
				50 vs 0 mg/kg metyrapone within air, 0.06
				150 vs 50 mg/kg metyrapone within ozone, <0.001
				150 vs 0 mg/kg metyrapone within ozone, 0.723
				50 vs 0 mg/kg metyrapone within ozone, <0.001
				air vs. ozone within 0 mg/kg MET, 0.009
				air vs. ozone within 50 mg/kg MET, <0.001
				air vs. ozone within 150 mg/kg MET, <0.001
9	MT-2	MET	<0.001	150 vs 50 mg/kg metyrapone within air, <0.001
				150 vs 0 mg/kg metyrapone within air, <0.001
				50 vs 0 mg/kg metyrapone within air, 0.161
				150 vs 50 mg/kg metyrapone within ozone, <0.001
				150 vs 0 mg/kg metyrapone within ozone, <0.001
				50 vs 0 mg/kg metyrapone within ozone, 0.056
		OZONE	<0.001	air vs. ozone within 0 mg/kg MET, <0.001
				air vs. ozone within 50 mg/kg MET, <0.001
				air vs. ozone within 150 mg/kg MET, 0.010
10	Hmox	MET	<0.001	150 vs 50 mg/kg metyrapone within air, <0.001
				150 vs 0 mg/kg metyrapone within air, <0.001
				50 vs 0 mg/kg metyrapone within air, 0.328
				150 vs 50 mg/kg metyrapone within ozone, 0.007
				150 vs 0 mg/kg metyrapone within ozone, <0.001
				50 vs 0 mg/kg metyrapone within ozone, 0.004
		OZONE	<0.001	air vs. ozone within 0 mg/kg MET, <0.001
				air vs. ozone within 50 mg/kg MET, <0.001
				air vs. ozone within 150 mg/kg MET, <0.001
11	IL-6	MET x OZONE	<0.001	150 vs 50 mg/kg metyrapone within air, <0.001
				150 vs 0 mg/kg metyrapone within air, <0.001
				50 vs 0 mg/kg metyrapone within air, <0.001
				150 vs 50 mg/kg metyrapone within ozone, 0.004
				150 vs 0 mg/kg metyrapone within ozone, <0.001
				50 vs 0 mg/kg metyrapone within ozone, <0.001
				air vs. ozone within 0 mg/kg MET, <0.001
				air vs. ozone within 50 mg/kg MET, <0.001
				air vs. ozone within 150 mg/kg MET, <0.001

## Sheet: Heart - mRNA
	Two-Way ANOVA
	Endpoint	Significant effects	p	Holm-Sidak, p
1	GILZ	MET	<0.001	150 vs 50 mg/kg metyrapone within air, <0.001
				150 vs 0 mg/kg metyrapone within air, <0.001
				50 vs 0 mg/kg metyrapone within air, 0.009
				150 vs 50 mg/kg metyrapone within ozone, <0.001
				150 vs 0 mg/kg metyrapone within ozone, <0.001
				50 vs 0 mg/kg metyrapone within ozone, <0.001
2	HIF-3	MET	<0.001	150 vs 50 mg/kg metyrapone within air, <0.001
				150 vs 0 mg/kg metyrapone within air, <0.001
				50 vs 0 mg/kg metyrapone within air, 0.122
				150 vs 50 mg/kg metyrapone within ozone, <0.001
				150 vs 0 mg/kg metyrapone within ozone, <0.001
				50 vs 0 mg/kg metyrapone within ozone, <0.001
		OZONE	<0.001	air vs. ozone within 0 mg/kg MET, <0.001
				air vs. ozone within 50 mg/kg MET, 0.195
				air vs. ozone within 150 mg/kg MET, 0.084
3	MT-1	MET	<0.001	150 vs 50 mg/kg metyrapone within air, <0.001
				150 vs 0 mg/kg metyrapone within air, <0.001
				50 vs 0 mg/kg metyrapone within air, 0.598
				150 vs 50 mg/kg metyrapone within ozone, <0.001
				150 vs 0 mg/kg metyrapone within ozone, <0.001
				50 vs 0 mg/kg metyrapone within ozone, 0.062
4	IL-1β	MET	<0.001	150 vs 50 mg/kg metyrapone within air, 0.041
				150 vs 0 mg/kg metyrapone within air, <0.001
				50 vs 0 mg/kg metyrapone within air, 0.001
				150 vs 50 mg/kg metyrapone within ozone, 0.08
				150 vs 0 mg/kg metyrapone within ozone, <0.001
				50 vs 0 mg/kg metyrapone within ozone, 0.002
		OZONE	<0.001	air vs. ozone within 0 mg/kg MET, 0.039
				air vs. ozone within 50 mg/kg MET, 0.024
				air vs. ozone within 150 mg/kg MET, 0.011
5	TNF	MET x OZONE	0.009	150 vs 50 mg/kg metyrapone within air, 0.966
				150 vs 0 mg/kg metyrapone within air, 0.695
				50 vs 0 mg/kg metyrapone within air, 0.664
				150 vs 50 mg/kg metyrapone within ozone, 0.248
				150 vs 0 mg/kg metyrapone within ozone, <0.001
				50 vs 0 mg/kg metyrapone within ozone, <0.001
				air vs. ozone within 0 mg/kg MET, <0.001
				air vs. ozone within 50 mg/kg MET, 0.028
				air vs. ozone within 150 mg/kg MET, 0.279
6	CCL2	MET x OZONE	0.024	150 vs 50 mg/kg metyrapone within air, <0.001
				150 vs 0 mg/kg metyrapone within air, <0.001
				50 vs 0 mg/kg metyrapone within air, 0.06
				150 vs 50 mg/kg metyrapone within ozone, <0.001
				150 vs 0 mg/kg metyrapone within ozone, <0.001
				50 vs 0 mg/kg metyrapone within ozone, <0.001
				air vs. ozone within 0 mg/kg MET, <0.001
				air vs. ozone within 50 mg/kg MET, 0.739
				air vs. ozone within 150 mg/kg MET, 0.142
7	BNIP3	MET x OZONE	0.021	150 vs 50 mg/kg metyrapone within air, 0.027
				150 vs 0 mg/kg metyrapone within air, <0.001
				50 vs 0 mg/kg metyrapone within air, 0.027
				150 vs 50 mg/kg metyrapone within ozone, 0.188
				150 vs 0 mg/kg metyrapone within ozone, <0.001
				50 vs 0 mg/kg metyrapone within ozone, <0.001
				air vs. ozone within 0 mg/kg MET, 0.014
				air vs. ozone within 50 mg/kg MET, 0.16
				air vs. ozone within 150 mg/kg MET, 0.656
8	SREBP-1	MET x OZONE	<0.001	150 vs 50 mg/kg metyrapone within air, 0.033
				150 vs 0 mg/kg metyrapone within air, 0.002
				50 vs 0 mg/kg metyrapone within air, 0.212
				150 vs 50 mg/kg metyrapone within ozone, <0.001
				150 vs 0 mg/kg metyrapone within ozone, <0.001
				50 vs 0 mg/kg metyrapone within ozone, 0.001
				air vs. ozone within 0 mg/kg MET, <0.001
				air vs. ozone within 50 mg/kg MET, <0.001
				air vs. ozone within 150 mg/kg MET, 0.079
9	MT-2	MET	<0.001	150 vs 50 mg/kg metyrapone within air, <0.001
				150 vs 0 mg/kg metyrapone within air, <0.001
				50 vs 0 mg/kg metyrapone within air, 0.078
				150 vs 50 mg/kg metyrapone within ozone, 0.004
				150 vs 0 mg/kg metyrapone within ozone, <0.001
				50 vs 0 mg/kg metyrapone within ozone, 0.01
		OZONE	0.018	air vs. ozone within 0 mg/kg MET, 0.078
				air vs. ozone within 50 mg/kg MET, 0.01
				air vs. ozone within 150 mg/kg MET, 0.816

## Sheet: Liver - mRNA
	Two-Way ANOVA
	Endpoint	Significant effects	p	Holm-Sidak, p
1	GILZ	MET	<0.001	150 vs 50 mg/kg metyrapone within air, 0.002
				150 vs 0 mg/kg metyrapone within air,
				50 vs 0 mg/kg metyrapone within air, 0.008
				150 vs 50 mg/kg metyrapone within ozone, 0.016
				150 vs 0 mg/kg metyrapone within ozone,
				50 vs 0 mg/kg metyrapone within ozone,
2	HIF-3	MET	<0.001	150 vs 50 mg/kg metyrapone within air,
				150 vs 0 mg/kg metyrapone within air,
				50 vs 0 mg/kg metyrapone within air,
				150 vs 50 mg/kg metyrapone within ozone,
				150 vs 0 mg/kg metyrapone within ozone,
				50 vs 0 mg/kg metyrapone within ozone,
		OZONE	0.016	air vs. ozone within 0 mg/kg MET, 0.003
				air vs. ozone within 50 mg/kg MET, 0.476
				air vs. ozone within 150 mg/kg MET, 0.637
3	MT-1	MET	<0.001	150 vs 50 mg/kg metyrapone within air,
				150 vs 0 mg/kg metyrapone within air,
				50 vs 0 mg/kg metyrapone within air, 0.753
				150 vs 50 mg/kg metyrapone within ozone, 0.014
				150 vs 0 mg/kg metyrapone within ozone,
				50 vs 0 mg/kg metyrapone within ozone, 0.101
		OZONE	<0.001	air vs. ozone within 0 mg/kg MET, 0.038
				air vs. ozone within 50 mg/kg MET,
				air vs. ozone within 150 mg/kg MET, 0.228
4	IL-1β	MET	0.009	150 vs 50 mg/kg metyrapone within air, 0.444
				150 vs 0 mg/kg metyrapone within air, 0.352
				50 vs 0 mg/kg metyrapone within air, 0.865
				150 vs 50 mg/kg metyrapone within ozone, 0.012
				150 vs 0 mg/kg metyrapone within ozone, 0.001
				50 vs 0 mg/kg metyrapone within ozone, 0.332
		OZONE	0.536	air vs. ozone within 0 mg/kg MET, 0.134
				air vs. ozone within 50 mg/kg MET, 0.471
				air vs. ozone within 150 mg/kg MET, 0.243
5	TNF	None
6	CCL2	MET x OZONE	0.04	150 vs 50 mg/kg metyrapone within air,
				150 vs 0 mg/kg metyrapone within air,
				50 vs 0 mg/kg metyrapone within air, 0.306
				150 vs 50 mg/kg metyrapone within ozone,
				150 vs 0 mg/kg metyrapone within ozone,
				50 vs 0 mg/kg metyrapone within ozone,
				air vs. ozone within 0 mg/kg MET, 0.002
				air vs. ozone within 50 mg/kg MET, 0.898
				air vs. ozone within 150 mg/kg MET, 0.964
7	BNIP3	MET	0.001	150 vs 50 mg/kg metyrapone within air, 0.005
				150 vs 0 mg/kg metyrapone within air, 0.57
				50 vs 0 mg/kg metyrapone within air, 0.001
				150 vs 50 mg/kg metyrapone within ozone, 0.207
				150 vs 0 mg/kg metyrapone within ozone, 0.479
				50 vs 0 mg/kg metyrapone within ozone, 0.055
		OZONE	0.019	air vs. ozone within 0 mg/kg MET, 0.062
				air vs. ozone within 50 mg/kg MET, 0.762
				air vs. ozone within 150 mg/kg MET, 0.046
8	SREBP-1	MET	0.01	150 vs 50 mg/kg metyrapone within air, 0.975
				150 vs 0 mg/kg metyrapone within air, 0.057
				50 vs 0 mg/kg metyrapone within air, 0.053
				150 vs 50 mg/kg metyrapone within ozone, 0.826
				150 vs 0 mg/kg metyrapone within ozone, 0.057
				50 vs 0 mg/kg metyrapone within ozone, 0.036
		OZONE	0.008	air vs. ozone within 0 mg/kg MET, 0.119
				air vs. ozone within 50 mg/kg MET, 0.084
				air vs. ozone within 150 mg/kg MET, 0.12
9	MT-2	MET	<0.001	150 vs 50 mg/kg metyrapone within air,
				150 vs 0 mg/kg metyrapone within air,
				50 vs 0 mg/kg metyrapone within air, 0.223
				150 vs 50 mg/kg metyrapone within ozone,
				150 vs 0 mg/kg metyrapone within ozone,
				50 vs 0 mg/kg metyrapone within ozone, 0.04
		OZONE	<0.001	air vs. ozone within 0 mg/kg MET, 0.007
				air vs. ozone within 50 mg/kg MET,
				air vs. ozone within 150 mg/kg MET, 0.327

## Sheet: Kidney - mRNA
	Two-Way ANOVA
	Endpoint	Significant effects	p	Holm-Sidak, p
1	GILZ	MET x OZONE	0.02	150 vs 50 mg/kg metyrapone, within air, 0.009
				150 vs 0 mg/kg metyrapone, within air, <0.001
				50 vs 0 mg/kg metyrapone, within air, 0.058
				150 vs 50 mg/kg metyrapone, within ozone, <0.001
				150 vs 0 mg/kg metyrapone, within ozone, <0.001
				50 vs 0 mg/kg metyrapone, within ozone, <0.001
				air vs. ozone, within 0 mg/kg MET, 0.01
				air vs. ozone, within 50 mg/kg MET, 0.802
				air vs. ozone, within 150 mg/kg MET, 0.13
2	HIF-3	MET	<0.001	150 vs 50 mg/kg metyrapone, within air, 0.016
				150 vs 0 mg/kg metyrapone, within air, <0.001
				50 vs 0 mg/kg metyrapone, within air, <0.001
				150 vs 50 mg/kg metyrapone, within ozone, <0.001
				150 vs 0 mg/kg metyrapone, within ozone, <0.001
				50 vs 0 mg/kg metyrapone, within ozone, <0.001
		OZONE	<0.001	air vs. ozone, within 0 mg/kg MET, <0.001
				air vs. ozone, within 50 mg/kg MET, 0.005
				air vs. ozone, within 150 mg/kg MET, 0.32
3	MT-1	MET	<0.001	150 vs 50 mg/kg metyrapone, within air, 0.002
				150 vs 0 mg/kg metyrapone, within air, 0.418
				50 vs 0 mg/kg metyrapone, within air, 0.012
				150 vs 50 mg/kg metyrapone, within ozone, <0.001
				150 vs 0 mg/kg metyrapone, within ozone, 0.013
				50 vs 0 mg/kg metyrapone, within ozone, 0.025
		OZONE	<0.001	air vs. ozone, within 0 mg/kg MET, 0.038
				air vs. ozone, within 50 mg/kg MET, 0.019
				air vs. ozone, within 150 mg/kg MET, <0.001
4	IL-1β	MET	<0.001	150 vs 50 mg/kg metyrapone, within air, <0.001
				150 vs 0 mg/kg metyrapone, within air, 0.001
				50 vs 0 mg/kg metyrapone, within air, 0.709
				150 vs 50 mg/kg metyrapone, within ozone, 0.012
				150 vs 0 mg/kg metyrapone, within ozone, 0.058
				50 vs 0 mg/kg metyrapone, within ozone, 0.485
		OZONE	<0.001	air vs. ozone, within 0 mg/kg MET, 0.001
				air vs. ozone, within 50 mg/kg MET, 0.002
				air vs. ozone, within 150 mg/kg MET, 0.055
5	TNF	None
6	CCL2	MET	<0.001	150 vs 50 mg/kg metyrapone, within air, 0.017
				150 vs 0 mg/kg metyrapone, within air, <0.001
				50 vs 0 mg/kg metyrapone, within air, 0.1
				150 vs 50 mg/kg metyrapone, within ozone, 0.002
				150 vs 0 mg/kg metyrapone, within ozone, <0.001
				50 vs 0 mg/kg metyrapone, within ozone, 0.265
7	BNIP3	MET	0.024	150 vs 50 mg/kg metyrapone, within air, 0.091
				150 vs 0 mg/kg metyrapone, within air, 0.856
				50 vs 0 mg/kg metyrapone, within air, 0.128
				150 vs 50 mg/kg metyrapone, within ozone, 0.032
				150 vs 0 mg/kg metyrapone, within ozone, 0.408
				50 vs 0 mg/kg metyrapone, within ozone, 0.166
8	SREBP-1	MET x OZONE	0.036	150 vs 50 mg/kg metyrapone, within air, 0.001
				150 vs 0 mg/kg metyrapone, within air, <0.001
				50 vs 0 mg/kg metyrapone, within air, 0.384
				150 vs 50 mg/kg metyrapone, within ozone, 0.96
				150 vs 0 mg/kg metyrapone, within ozone, 0.002
				50 vs 0 mg/kg metyrapone, within ozone, 0.002
				air vs. ozone, within 0 mg/kg MET, 0.058
				air vs. ozone, within 50 mg/kg MET, <0.001
				air vs. ozone, within 150 mg/kg MET, 0.422
9	MT-2	MET	<0.001	150 vs 50 mg/kg metyrapone, within air, <0.001
				150 vs 0 mg/kg metyrapone, within air, 0.006
				50 vs 0 mg/kg metyrapone, within air, 0.02
				150 vs 50 mg/kg metyrapone, within ozone, <0.001
				150 vs 0 mg/kg metyrapone, within ozone, 0.024
				50 vs 0 mg/kg metyrapone, within ozone, 0.01
		OZONE	<0.001	air vs. ozone, within 0 mg/kg MET, 0.006
				air vs. ozone, within 50 mg/kg MET, 0.012
				air vs. ozone, within 150 mg/kg MET, 0.023

## Sheet: Spleen - mRNA
	Two-Way ANOVA
	Endpoint	Significant effects	p	Holm-Sidak, p
1	GILZ	MET x OZONE	0.009	150 vs 50 mg/kg metyrapone, within air, 0.318
				150 vs 0 mg/kg metyrapone, within air, 0.318
				50 vs 0 mg/kg metyrapone, within air, 1
				150 vs 50 mg/kg metyrapone, within ozone, 0.001
				150 vs 0 mg/kg metyrapone, within ozone, <0.001
				50 vs 0 mg/kg metyrapone, within ozone, 0.065
				air vs. ozone, within 0 mg/kg MET, 0.001
				air vs. ozone, within 50 mg/kg MET, 0.065
				air vs. ozone, within 150 mg/kg MET, 0.358
2	HIF-3	MET x OZONE	0.01	150 vs 50 mg/kg metyrapone, within air, <0.001
				150 vs 0 mg/kg metyrapone, within air, <0.001
				50 vs 0 mg/kg metyrapone, within air, <0.001
				150 vs 50 mg/kg metyrapone, within ozone, <0.001
				150 vs 0 mg/kg metyrapone, within ozone, <0.001
				50 vs 0 mg/kg metyrapone, within ozone, <0.001
				air vs. ozone, within 0 mg/kg MET, 0.002
				air vs. ozone, within 50 mg/kg MET, 0.205
				air vs. ozone, within 150 mg/kg MET, 0.525
3	MT-1	MET	<0.001	150 vs 50 mg/kg metyrapone, within air, <0.001
				150 vs 0 mg/kg metyrapone, within air, <0.001
				50 vs 0 mg/kg metyrapone, within air, 0.375
				150 vs 50 mg/kg metyrapone, within ozone, <0.001
				150 vs 0 mg/kg metyrapone, within ozone, 0.002
				50 vs 0 mg/kg metyrapone, within ozone, 0.348
		OZONE	<0.001	air vs. ozone, within 0 mg/kg MET, 0.005
				air vs. ozone, within 50 mg/kg MET, 0.005
				air vs. ozone, within 150 mg/kg MET, 0.277
4	IL-1β	MET x OZONE	<0.001	150 vs 50 mg/kg metyrapone, within air, <0.001
				150 vs 0 mg/kg metyrapone, within air, <0.001
				50 vs 0 mg/kg metyrapone, within air, 0.007
				150 vs 50 mg/kg metyrapone, within ozone, 0.971
				150 vs 0 mg/kg metyrapone, within ozone, <0.001
				50 vs 0 mg/kg metyrapone, within ozone, <0.001
				air vs. ozone, within 0 mg/kg MET, 0.009
				air vs. ozone, within 50 mg/kg MET, 0.034
				air vs. ozone, within 150 mg/kg MET, <0.001
5	TNF	MET x OZONE	0.03	150 vs 50 mg/kg metyrapone, within air, 0.374
				150 vs 0 mg/kg metyrapone, within air, 0.47
				50 vs 0 mg/kg metyrapone, within air, 0.865
				150 vs 50 mg/kg metyrapone, within ozone, 0.103
				150 vs 0 mg/kg metyrapone, within ozone, 0.031
				50 vs 0 mg/kg metyrapone, within ozone, 0.001
				air vs. ozone, within 0 mg/kg MET, 0.004
				air vs. ozone, within 50 mg/kg MET, 0.514
				air vs. ozone, within 150 mg/kg MET, 0.901
6	CCL2	MET	<0.001	150 vs 50 mg/kg metyrapone, within air, <0.001
				150 vs 0 mg/kg metyrapone, within air, <0.001
				50 vs 0 mg/kg metyrapone, within air, 0.509
				150 vs 50 mg/kg metyrapone, within ozone, <0.001
				150 vs 0 mg/kg metyrapone, within ozone, <0.001
				50 vs 0 mg/kg metyrapone, within ozone, 0.001
7	BNIP3	MET x OZONE	0.004	150 vs 50 mg/kg metyrapone, within air, 0.368
				150 vs 0 mg/kg metyrapone, within air, 0.054
				50 vs 0 mg/kg metyrapone, within air, 0.007
				150 vs 50 mg/kg metyrapone, within ozone, 0.36
				150 vs 0 mg/kg metyrapone, within ozone, <0.001
				50 vs 0 mg/kg metyrapone, within ozone, <0.001
				air vs. ozone, within 0 mg/kg MET, 0.001
				air vs. ozone, within 50 mg/kg MET, 0.794
				air vs. ozone, within 150 mg/kg MET, 0.126
8	SREBP-1	MET x OZONE	0.008	150 vs 50 mg/kg metyrapone, within air, 0.002
				150 vs 0 mg/kg metyrapone, within air, 0.022
				50 vs 0 mg/kg metyrapone, within air, 0.289
				150 vs 50 mg/kg metyrapone, within ozone, 0.83
				150 vs 0 mg/kg metyrapone, within ozone, 0.03
				50 vs 0 mg/kg metyrapone, within ozone, 0.019
				air vs. ozone, within 0 mg/kg MET, <0.001
				air vs. ozone, within 50 mg/kg MET, <0.001
				air vs. ozone, within 150 mg/kg MET, 0.322
9	MT-2	MET	<0.001	150 vs 50 mg/kg metyrapone, within air, <0.001
				150 vs 0 mg/kg metyrapone, within air, <0.001
				50 vs 0 mg/kg metyrapone, within air, 0.17
				150 vs 50 mg/kg metyrapone, within ozone, <0.001
				150 vs 0 mg/kg metyrapone, within ozone, 0.052
				50 vs 0 mg/kg metyrapone, within ozone, 0.01
		OZONE	<0.001	air vs. ozone, within 0 mg/kg MET, <0.001
				air vs. ozone, within 50 mg/kg MET, 0.004
				air vs. ozone, within 150 mg/kg MET, 0.159

## Sheet: BAL cytokines
	Two-Way ANOVA
	Endpoint	Significant effects	p	Holm-Sidak, p
1	IL-17A	MET	<0.001	150 vs 50 mg/kg metyrapone, within air, 0.009
				150 vs 0 mg/kg metyrapone, within air, 0.006
				50 vs 0 mg/kg metyrapone, within air, 0.856
				150 vs 50 mg/kg metyrapone, within ozone, 0.67
				150 vs 0 mg/kg metyrapone, within ozone, 0.139
				50 vs 0 mg/kg metyrapone, within ozone, 0.061
		OZONE	0.013	air vs. ozone, within 0 mg/kg MET, <0.001
				air vs. ozone, within 50 mg/kg MET, <0.001
				air vs. ozone, within 150 mg/kg MET, 0.021
2	IL-6	MET x OZONE	<0.001	150 vs 50 mg/kg metyrapone, within air, <0.001
				150 vs 0 mg/kg metyrapone, within air, <0.001
				50 vs 0 mg/kg metyrapone, within air, 1
				150 vs 50 mg/kg metyrapone, within ozone, <0.001
				150 vs 0 mg/kg metyrapone, within ozone, <0.001
				50 vs 0 mg/kg metyrapone, within ozone, <0.001
				air vs. ozone, within 0 mg/kg MET, 0.068
				air vs. ozone, within 50 mg/kg MET, <0.001
				air vs. ozone, within 150 mg/kg MET, 0.175
3	GRO/KC (CXCL1)	MET x OZONE	0.01	150 vs 50 mg/kg metyrapone, within air, <0.001
				150 vs 0 mg/kg metyrapone, within air, <0.001
				50 vs 0 mg/kg metyrapone, within air, 0.679
				150 vs 50 mg/kg metyrapone, within ozone, 0.009
				150 vs 0 mg/kg metyrapone, within ozone, <0.001
				50 vs 0 mg/kg metyrapone, within ozone, 0.013
				air vs. ozone, within 0 mg/kg MET, 0.712
				air vs. ozone, within 50 mg/kg MET, 0.015
				air vs. ozone, within 150 mg/kg MET, 0.044
4	MCP-1 (CCL2)	MET x OZONE	0.003	150 vs 50 mg/kg metyrapone, within air, <0.001
				150 vs 0 mg/kg metyrapone, within air, <0.001
				50 vs 0 mg/kg metyrapone, within air, 0.018
				150 vs 50 mg/kg metyrapone, within ozone, 0.013
				150 vs 0 mg/kg metyrapone, within ozone, <0.001
				50 vs 0 mg/kg metyrapone, within ozone, <0.001
				air vs. ozone, within 0 mg/kg MET, 0.899
				air vs. ozone, within 50 mg/kg MET, 0.012
				air vs. ozone, within 150 mg/kg MET, 0.012

## Sheet: Plasma endpoints
	Two-Way ANOVA
	Endpoint	Significant effects	p	Holm-Sidak, p
1	IL-17A	MET	<0.001	150 vs 50 mg/kg metyrapone, within air, <0.001
				150 vs 0 mg/kg metyrapone, within air, <0.001
				50 vs 0 mg/kg metyrapone, within air, 0.866
				150 vs 50 mg/kg metyrapone, within ozone, 0.002
				150 vs 0 mg/kg metyrapone, within ozone, <0.001
				50 vs 0 mg/kg metyrapone, within ozone, 0.593
		OZONE	0.006	air vs. ozone, within 0 mg/kg MET, 0.05
				air vs. ozone, within 50 mg/kg MET, 0.023
				air vs. ozone, within 150 mg/kg MET, 0.449
2	M-CSF	MET	0.018	150 vs 50 mg/kg metyrapone, within air, 0.549
				150 vs 0 mg/kg metyrapone, within air, 0.125
				50 vs 0 mg/kg metyrapone, within air, 0.038
				150 vs 50 mg/kg metyrapone, within ozone, 0.123
				150 vs 0 mg/kg metyrapone, within ozone, 0.016
				50 vs 0 mg/kg metyrapone, within ozone, 0.325
		OZONE	0.024	air vs. ozone, within 0 mg/kg MET, 0.195
				air vs. ozone, within 50 mg/kg MET, 0.019
				air vs. ozone, within 150 mg/kg MET, 0.752
3	IL-10	MET x OZONE	0.032	150 vs 50 mg/kg metyrapone, within air, <0.001
				150 vs 0 mg/kg metyrapone, within air, <0.001
				50 vs 0 mg/kg metyrapone, within air, 0.933
				150 vs 50 mg/kg metyrapone, within ozone, <0.001
				150 vs 0 mg/kg metyrapone, within ozone, <0.001
				50 vs 0 mg/kg metyrapone, within ozone, 0.04
				air vs. ozone, within 0 mg/kg MET, 0.482
				air vs. ozone, within 50 mg/kg MET, 0.01
				air vs. ozone, within 150 mg/kg MET, 0.248
4	GRO-KC (CXCL1)	MET	<0.001	150 vs 50 mg/kg metyrapone, within air, 0.001
				150 vs 0 mg/kg metyrapone, within air, <0.001
				50 vs 0 mg/kg metyrapone, within air, 0.863
				150 vs 50 mg/kg metyrapone, within ozone, <0.001
				150 vs 0 mg/kg metyrapone, within ozone, <0.001
				50 vs 0 mg/kg metyrapone, within ozone, 0.268
		OZONE	0.002	air vs. ozone, within 0 mg/kg MET, 0.94
				air vs. ozone, within 50 mg/kg MET, 0.311
				air vs. ozone, within 150 mg/kg MET, 0.032
5	MCP-1 (CCL2)	MET	<0.001	150 vs 50 mg/kg metyrapone, within air, <0.001
				150 vs 0 mg/kg metyrapone, within air, <0.001
				50 vs 0 mg/kg metyrapone, within air, 0.272
				150 vs 50 mg/kg metyrapone, within ozone, <0.001
				150 vs 0 mg/kg metyrapone, within ozone, <0.001
				50 vs 0 mg/kg metyrapone, within ozone, 0.019
		OZONE	0.008	air vs. ozone, within 0 mg/kg MET, 0.781
				air vs. ozone, within 50 mg/kg MET, 0.108
				air vs. ozone, within 150 mg/kg MET, 0.006
6	Insulin	MET x OZONE	0.028	150 vs 50 mg/kg metyrapone, within air, 0.011
				150 vs 0 mg/kg metyrapone, within air, 0.007
				50 vs 0 mg/kg metyrapone, within air, 0.828
				150 vs 50 mg/kg metyrapone, within ozone, 0.93
				150 vs 0 mg/kg metyrapone, within ozone, 0.331
				50 vs 0 mg/kg metyrapone, within ozone, 0.29
				air vs. ozone, within 0 mg/kg MET, 0.275
				air vs. ozone, within 50 mg/kg MET, 0.855
				air vs. ozone, within 150 mg/kg MET, 0.009
7	Glucagon	MET x OZONE	0.045	150 vs 50 mg/kg metyrapone, within air, 0.308
				150 vs 0 mg/kg metyrapone, within air, 0.012
				50 vs 0 mg/kg metyrapone, within air, 0.108
				150 vs 50 mg/kg metyrapone, within ozone, 0.129
				150 vs 0 mg/kg metyrapone, within ozone, 0.359
				50 vs 0 mg/kg metyrapone, within ozone, 0.532
				air vs. ozone, within 0 mg/kg MET, 0.006
				air vs. ozone, within 50 mg/kg MET, 0.06
				air vs. ozone, within 150 mg/kg MET, 0.527
8	GLP-1	MET	0.04	150 vs 50 mg/kg metyrapone, within air, 0.831
				150 vs 0 mg/kg metyrapone, within air, 0.162
				50 vs 0 mg/kg metyrapone, within air, 0.232
				150 vs 50 mg/kg metyrapone, within ozone, 0.087
				150 vs 0 mg/kg metyrapone, within ozone, 0.024
				50 vs 0 mg/kg metyrapone, within ozone, 0.542
9	Ghrelin	MET	<0.001	150 vs 50 mg/kg metyrapone, within air, <0.001
				150 vs 0 mg/kg metyrapone, within air, <0.001
				50 vs 0 mg/kg metyrapone, within air, 0.098
				150 vs 50 mg/kg metyrapone, within ozone, 0.011
				150 vs 0 mg/kg metyrapone, within ozone, <0.001
				50 vs 0 mg/kg metyrapone, within ozone, 0.02
		OZONE	0.001	air vs. ozone, within 0 mg/kg MET, 0.034
				air vs. ozone, within 50 mg/kg MET, 0.152
				air vs. ozone, within 150 mg/kg MET, 0.004
10	Leptin	None
11	PAI-1	MET	<0.001	150 vs 50 mg/kg metyrapone, within air, <0.001
				150 vs 0 mg/kg metyrapone, within air, <0.001
				50 vs 0 mg/kg metyrapone, within air, 0.85
				150 vs 50 mg/kg metyrapone, within ozone, <0.001
				150 vs 0 mg/kg metyrapone, within ozone, <0.001
				50 vs 0 mg/kg metyrapone, within ozone, 0.383
		OZONE	0.046	air vs. ozone, within 0 mg/kg MET, 0.294
				air vs. ozone, within 50 mg/kg MET, 0.042
				air vs. ozone, within 150 mg/kg MET, 0.681
